# Supplementary material for: Diaphragmatic Palsy
Source: Diseases. 2018 Feb 13;6(1):16. doi: 10.3390/diseases6010016 (PMC5871962; doi:10.3390/diseases6010016)
Supplement: Supplementary File 1 [file diseases-06-00016-s001.zip]

Archive with 9 entries (8 files):
- New folder/
- New folder/Image 1.jpg
- New folder/Image 2.jpg
- New folder/Image 3..jpg
- New folder/Image 4.jpg
- New folder/Image 5.jpg
- New folder/legends of images and videos.docx
- New folder/Video 1.mp4
- New folder/Video 2.mp4
